# Supplementary material for: Novel heat exchanger in extracorporeal circuit: technical and biological feasibility
Source: Sci Rep. 2025 Oct 22;15:36864. doi: 10.1038/s41598-025-20798-w (PMC12546831; doi:10.1038/s41598-025-20798-w)
Supplement: Supplementary file 2 — Supplementary Material 2 [file 41598_2025_20798_MOESM2_ESM.xlsx]

## Sheet: Biochem_hematol
		Biochemical and hematological analysis
Animal	Sample	BIL	AST	ALT	AMS	GGT	ALP	LD	TnT	UREA	Na	K	Cl	ALB	LEU	ERY	HGB	HCT	MCV	MCH	MCHC	RDW	TRB	PDW	PCT	EO	NeuM	NeuI	Lym	MONO	ANIZ	SCHI	AnTr	ShTr	ORmi	OREX	APTT	APTT-norm	APTT-R	PT-R	TC-R	FB	B_ASPI	FHb	FHb2	TAT	P-sel	PMN	ASPI-U
CTRL1	TP-PC	4	0.86	1.1	48.67	1.97	3.35	10.15	15.2	5.7	141	3.5	101	31.5	23.8	6.9	114	0.36	52	16.5	320	20.9	410	17.3	0.35	0.01	0.41	0.03	0.49	0.06	0	0	0	0	0.8	0.46	34.3	32.2	1.07	1	1.32	1.6	87	178.93	208.66	0	0	27.12	87
CRTL1	TP-0	3	0.76	0.82	35	0.86	2.51	7.5	12.7	5.2	143	4	104	23.2	20	5.33	89	0.28	52	16.7	324	19.8	386	17.6	0.32	0	0.38	0.03	0.51	0.08	0	0	0	0	0.84	0.46	106.5	32.2	3.31	1.16	0	1.19	47	159.07	164.61	0	0	39.47	47
CTRL1	TP-15	3	0.87	0.85	37.23	0.96	2.8	7.94	13.1	5.5	142	3.9	103	23.7	22	5.94	95	0.31	52	16	310	20.2	427	17.3	0.36	0	0.43	0.06	0.45	0.06	0	0	0	0	0	0	133	32.2	4.13	1.13	0	1.27	11	215.24	259.36	0	0	39.47	11
CRTL1	TP-60	3	0.96	0.89	38.85	0.92	3	8.16	15	5.6	141	4.1	101	23.5	25.4	6.19	103	0.32	52	16.6	322	20	409	17.6	0.34	0	0.48	0.06	0.4	0.06	0	0	0	0	0	0	65.7	31.5	2.09	1.02	0	1.25	23	80.43	70.07	0	0	18.89	23
CTRL1	TP-240	< 3	0.98	0.84	34.04	1.14	3.17	8.06	18.2	6.2	137	5	98	23	31.7	6.08	100	0.32	52	16.4	314	20.6	362	16.7	0.32	0	0.81	0.05	0.12	0.02	0	0	0	0	0.8	0.42	70.2	32.2	2.18	1.06	6.78	1.27	28	91.51	93.52	0	0	41.53	28
CTRL2	TP-PC	5	0.83	0.84	46.33	1.24	2.31	8.59	9.1	7.2	140	3.5	97	35.6	15.3	5.65	98	0.3	53	17.4	326	19.2	237	17	0.21	0	0.31	0.01	0.62	0.03	0	0	1	0	0.82	0.5	42.4	32.2	1.32	0.9	1.2	1.43	56	98.46	90.57	0	0	68	56
CTRL2	TP-0	4	0.8	0.68	36.22	1	1.92	7.15	10.8	6.9	140	4	99	23.2	13.5	5.34	97	0.28	53	18.1	342	19.2	261	16.1	0.24	0	0.38	0.06	0.5	0.04	0	0	1	0	0.82	0	> 200,0	0	0	0.96	0	1.23	0	88.22	81.26	0	0	50.35	0
CTRL2	TP-15	5	0.79	0.7	35.99	1.01	1.95	7.38	11.2	7.2	140	3.9	98	27.1	14.2	5.45	99	0.29	53	18.1	339	19.4	249	16.7	0.22	0.01	0.4	0.02	0.54	0	0	0	1	0	0	0	> 200,0	0	0	0.94	0	1.19	0	111.78	106.6	0	0	38.3	0
CTRL2	TP-60	5	0.86	0.71	36.64	0.87	2.11	7.46	14.3	7.4	139	3.9	97	24.8	16.2	5.67	100	0.3	54	17.7	330	19.2	250	16.1	0.23	0	0.55	0.03	0.38	0.02	0	0	1	0	0	0	> 200,0	0	0	0.95	0	1.2	3	104.31	101.41	0	0	32.12	3
CTRL2	TP-240	3	1.35	0.68	32.27	0.92	2.52	7.53	16.1	6.6	136	5	96	22.8	24.6	5.14	92	0.28	54	17.9	335	18.9	231	16.4	0.21	0	0.52	0.28	0.17	0.02	0	0	1	0	0.82	0.48	109.5	32.2	3.4	0.95	0	1.3	0	77.12	65.83	0	0	66.53	0
CTRL3	TP-PC	< 3	0.59	0.74	49.41	1.77	3.11	10.15	5.3	6.9	141	3.4	100	35.3	11.6	6.33	116	0.35	56	18.4	329	16.8	506	16.7	0.44	0.04	0.35		0.54	0.06	0	0	0	0	0.76	0.44	44.9	31.9	1.41	0.98	1.22	1.9	98	68.8	83.15	0	0	55.94	98
CTRL3	TP-0	3	0.55	0.52	34	0.46	2.33	7.19	7.1	6.3	141	3.8	101	26.7	19.2	5.2	95	0.29	56	18.3	328	16.8	498	17	0.43	0.01	0.45	0.1	0.35	0.08	0	0	0	0	0.78	0.46	89.6	31.9	5.09	1.11	0	1.22	4	88.52	75.14	0	0	59.47	4
CTRL3	TP-15	3	0.59	0.56	35.15	0.52	2.52	7.44	7.7	6.7	142	3.6	101	26.1	19.6	5.63	102	0.32	56	18.1	322	16.7	471	17	0.41	0.01	0.5	0.1	0.29	0.09	0	0	0	0	0	0	162.3	31.9	2.81	1.11	0	1.24	0	70.63	59.89	0	0	57.71	0
CTRL3	TP-60	4	0.64	0.58	36.61	1.13	2.61	7.62	10.5	6.2	143	3.7	100	25.6	23.7	5.31	100	0.29	55	18.8	340	17.3	451	16.7	0.39	0	0.64	0.06	0.27	0.02	0	0	1	0	0	0	67.9	31.9	2.13	1.05	4.17	1.36	0	60.5	50.98	0	0	65.65	0
CTRL3	TP-240	< 3	0.66	0.48	33.06	0.75	2.27	6.57	8.3	5.4	142	4.3	101	21.9	20	4.41	82	0.24	55	18.5	340	16.7	321	16.4	0.29	0	0.7	0.08	0.18	0.02	0	0	0	0	0.72	0.44	49.1	31.9	1.54	1	1.53	1.32	12	59.27	53.56	0	0	50.06	12
CTRL4	TP-PC	< 3	0.45	0.72	45.08	0.79	1.99	8.02	3.5	4.7	143	4.3	104	36	19.1	5.27	91	0.28	53	17.3	330	19.4	351	17.6	0.29	0.01	0.39	0.04	0.54	0.02	0	0	0	0	0.76	0.48	40.6	31.9	1.27	1.05	1.08	1.41	72	104.77	110.4	0	0	80.07	72
CTRL4	TP-0	< 3	0.48	0.61	35.85	0.49	1.8	6.48	4.8	5.3	144	4.3	105	29.5	21	5.58	97	0.3	54	17.4	323	19.5	335	17.3	0.29	0	0.38	0.02	0.54	0.06	0	0	0	0	0.76	0.46	183	31.9	0	1.14	0	1.1	68	56.38	52.43	0	0	95.06	68
CTRL4	TP-15	< 3	0.61	0.62	36.18	0.58	1.97	7.03	4.7	5.3	144	4.3	103	30.7	19.1	5.67	99	0.31	54	17.5	325	19	366	17	0.32	0.01	0.37	0.07	0.52	0.02	0	0	0	0	0	0	> 200,0	0	5.74	1.09	0	1.12	60	60.88	70.48	0	0	81.82	60
CTRL4	TP-60	3	0.86	0.64	35.39	0.69	1.79	8.38	6	5.2	143	4.8	103	28.1	16.9	5.54	97	0.29	52	17.6	336	19.6	347	17.3	0.3	0.01	0.51	0.05	0.37	0.06	0	0	0	0	0	0	57.8	31.9	1.81	1.05	4.02	1.22	71	78.45	59.26	0	0	108.3	71
CTRL4	TP-240	< 3	1.09	0.65	35.93	0.62	1.84	6.84	5.8	5.5	143	5.1	103	28.8	17.8	5.31	91	0.28	52	17.2	327	18.7	330	18	0.27	0	0.57	0.15	0.22	0.06	0	0	0	0	0.72	0.44	72.8	31.9	2.28	1.05	0	1.36	78	66.82	76.8	0	0	115.06	78
Animal	Sample	BIL	AST	ALT	AMS	GGT	ALP	LD	TnT	UREA	Na	K	Cl	ALB	LEU	ERY	HGB	HCT	MCV	MCH	MCHC	RDW	TRB	PDW	PCT	EO	NeuM	NeuI	Lym	MONO	ANIZ	SCHI	AnTr	ShTr	ORmi	OREX	APTT	APTT-norm	APTT-R	PT-R	TC-R	FB	B_ASPI	FHb	FHb2	TAT	P-sel	PMN	ASPI-U
COOL1	TP-PC	3	0.96	0.66	26.81	0.78	1.75	8.38	5.3	4.4	142	3.9	103	25.5	22.9	5.33	92	0.28	53	17.3	326	18.9	63	18	0.06	0.01	0.43	0	0.51	0.01	1	1	1	3	0.8	0.42	59.6	33	1.81	1.1	1.11	1.5	50	63.64	59.35	137.8	0.46	2585	50
COOL1	TP-0	3	0.83	0.62	23.15	0.88	1.56	7.1	5.7	4.5	142	3.8	105	21.1	21.1	5.1	88	0.27	54	17.2	321	18.7	109	19.4	0.09	0	0.46	0.02	0.5	0	1	1	1	3	0.78	0.5	> 200,0	0	0	1.09	0	1.06	8	53.89	51.27	0	0	2840.72	8
COOL1	TP-15	3	0.88	0.62	22.9	0.94	1.71	7	8.5	4.6	143	4	105	21.6	22.2	5.25	91	0.28	54	17.4	321	18.9	117	18.7	0.1	0	0.39	0.03	0.56	0	1	1	1	3	0	0	> 200,0	0	0	1.09	0	1.1	0	48	46.66	0	0	2642.14	0
COOL1	TP-60	3	0.84	0.61	22.09	0.79	1.71	6.69	14.4	4.8	141	4.4	103	21.2	18.1	5.22	93	0.29	55	17.9	322	19	82	18.7	0.07	0	0.6	0.06	0.32	0	1	1	1	3	0	0	> 200,0	0	0	1.19	0	1.37	0	50.69	44.93	0	0	2642.14	0
COOL1	TP-240	3	0.6	0.43	17.16	0.55	1.56	4.87	26.3	4.2	138	5.4	105	14.3	20.3	4.23	72	0.23	54	16.9	316	18.5	46	19.7	0.04	0	0.63	0.11	0.18	0.07	1	0	1	3	0.8	0.44	89.7	33	2.72	1.17	5.95	1.09	1	29.92	33	0	0	2399.29	1
COOL2	TP-PC	3	0.9	0.66	48.33	1.39	2.97	12.12	8.3	3	141	4	102	26.5	19.7	5.41	104	0.32	59	19.2	328	17.9	415	17.3	0.37	0	0.53	0.03	0.37	0.05	1	0	0	0	0.7	0.46	> 200,0	0	0	1.02	0	1.84	24	55.29	48.82	0	0	870.15	24
COOL2	TP-0	3	0.68	0.51	36.16	1	2.41	8.59	9.6	3.1	140	3.8	103	19.3	16.7	4.75	89	0.28	58	18.6	320	18.3	348	16.7	0.29	0.01	0.48	0.1	0.37	0.04	1	1	1	0	0.76	0.44	> 200,0	0	0	1.12	0	1.46	20	40.16	38.44	0	0	820.15	20
COOL2	TP-15	3	0.73	0.53	35.88	1.13	2.48	8.39	9.6	3.3	144	3.9	106	16.8	15.4	4.8	90	0.28	59	18.7	320	17.9	340	17.3	0.31	0	0.45	0.11	0.38	0.03	0	1	1	0	0	0	> 200,0	0	0	1.05	0	1.41	17	44.13	25.56	0	0	696.69	17
COOL2	TP-60	3	0.74	0.48	34.01	0.96	2.51	7.68	12.2	3.3	140	4.3	105	16.8	15.3	4.44	84	0.26	58	18.8	326	18.1	330	17	0.3	0	0.5	0.14	0.3	0.02	1	1	1	0	0	0	80.1	33	2.43	1.06	2.03	1.22	14	46.95	44.4	0	0	798.23	14
COOL2	TP-240	3	0.93	0.48	34.14	0.84	2.52	6.72	15.8	3.8	142	5.1	107	20.9	14.8	4.17	78	0.24	58	18.8	323	17.6	304	18	0.26	0	0.58	0.1	0.27	0.04	0	0	1	0	0.72	0.48	51	33	1.55	1.06	1.4	1.33	65	36.28	36.91	0	0	720.16	65
COOL3	TP-PC	4	1	0.61	52.34	1.4	3.57	9.45	6.7	6.5	142	4.1	102	37.4	19.8	6.53	114	0.35	54	17.5	323	21.5	281	15.8	0.26	0.01	0.2		0.77	0.02	2	0	0	0	0.8	0.52	27.9	32.2	0.87	1.03	1.32	1.63	0	33.27	30.78	0	0	610.92	x
COOL3	TP-0	5	3.73	0.62	41.44	0.91	3.02	10.63	8.1	6.5	143	3.9	106	26.8	20.9	5.8	104	0.32	54	17.9	329	21.1	275	16.4	0.25	0	0.48	0.06	0.42	0.02	2	0	0	0	0.82	0.5	48.1	32.2	1.49	1.17	0	1.06	0	28.53	23.66	0	0	621.31	0
COOL3	TP-15	5	3.54	0.55	40.61	0.91	2.9	10.05	8.3	6.4	143	3.7	107	29.3	20	5.87	102	0.31	53	17.4	326	21.4	272	16.7	0.24	0.01	0.37	0.05	0.51	0.04	1	0	1	0	0	0	43	32.2	1.34	1.17	0	1.07	0	30.32	30.37	0	0	555.15	0
COOL3	TP-60	6	4.08	0.72	47.28	1.48	3.42	11.71	9.5	7.4	141	4.5	102	33.4	24.9	6.34	112	0.34	54	17.7	330	21.4	290	16.4	0.26	0	0.53	0.04	0.39	0.03	2	0	0	0	0	0	25.2	32.2	0.78	1.04	1.17	1.48	0	25.17	21.39	0	0	606.69	0
COOL3	TP-240	3	3.44	0.72	45.44	2.29	3.41	11.26	10	8.2	140	5	104	32.8	28.5	6.18	107	0.33	54	17.3	321	20.9	264	17.6	0.22	0	0.78	0.03	0.17	0.01	1	1	0	0	0.66	0.4	30	32.2	0.93	0.98	2.89	1.39	47	25.6	22.47	0	0	560.15	47
COOL4	TP-PC	3	0.5	0.52	32.91	1.22	1.8	8.74	10.3	3	139	4.6	96	31.1	29.4	6.17	108	0.33	54	17.5	327	20.8	371	17	0.32	0	0.61	0.12	0.2	0.06	0	0	0	0	0.82	0.42	48.6	33.2	1.46	0.88	1.04	3.37	0	16.97	14.61	0	0	473.56	x
COOL4	TP-0	4	0.47	0.41	26.9	0.95	1.54	6.63	14.9	3.4	140	4.9	99	25	26.8	5.67	97	0.31	54	17.1	319	20.7	375	17	0.32	0	0.54	0.18	0.22	0.06	0	0	0	0	0.84	0.42	> 200,0	0	0	1.04	0	2.85	38	21.54	23.46	0	0	364.81	38
COOL4	TP-15	5	0.54	0.45	26.54	1.04	1.57	6.72	17	3.5	139	4.7	98	24.1	21.8	5.65	98	0.3	53	17.3	327	21.1	380	17.3	0.32	0	0.58	0.14	0.19	0.09	0	0	0	0	0	0	161.1	33.2	4.85	1.06	0	2.83	16	17.18	16.16	0	0	356.69	16
COOL4	TP-60	7	0.6	0.4	25.93	0.53	1.56	6.49	24.4	3.7	140	4.8	100	23.1	27.7	5.58	96	0.3	53	17.2	323	21	344	16.4	0.31	0	0.6	0.2	0.12	0.08	0	0	0	0	0	0	89.1	33.2	2.68	0.98	0	2.77	0	17.87	16.98	0	0	371.06	0
COOL4	TP-240	6	0.82	0.48	25.44	0.8	1.68	7.04	51.6	4.6	138	5.4	101	27.3	30.4	5.78	97	0.3	53	16.9	320	21.1	258	17	0.22	0	0.5	0.3	0.15	0.05	0	0	0	0	0.8	0.42	56.9	33.2	1.71	1.04	3.37	2.78	16	23.59	22.98	0	0	349.5	16
COOL5	TP-PC	4	0.94	0.54	26.36	0.6	1.56	9.5	6.3	7.1	138	4.5	98	30.2	42.7	6.83	116	0.36	53	17	319	18.6	220	17	0.19	0	0.52	0.11	0.29	0.05	1	0	1	0	0.9	0.54	> 200,0	0	0	0.98	0	3.75	13	72.41	60.45	0	0	1314.5	13
COOL5	TP-0	3	0.79	0.41	20.17	0.39	1.19	7.12	5.9	6.4	143	4.7	101	22.5	38.9	5.57	95	0.3	54	17	313	18.3	200	16.4	0.18	0	0.63	0.07	0.28	0	1	0	1	0	0.9	0.56	144.6	30.8	4.69	1.07	0	2.77	6	120.43	116.06	0	0	1532	6
COOL5	TP-15	3	0.81	0.39	19.11	0.38	1.15	6.84	5.4	6.5	142	4.5	101	20.9	38.4	5.17	87	0.28	54	16.9	312	18.1	200	16.7	0.18	0	0.52	0.12	0.26	0.01	1	0	1	0	0	0	46.5	30.8	1.51	1.04	0	2.71	4	121.07	138.76	0	0	1289.81	4
COOL5	TP-60	4	1.03	0.44	20	0.46	1.29	7.47	5.9	6.9	140	4.6	99	22.4	37.9	5.49	94	0.3	54	17.1	317	18.2	191	16.7	0.17	0.01	0.61	0.12	0.19	0.05	1	0	0	0	0	0	44.4	30.8	1.44	0.99	0	2.81	4	85.47	82.16	0	0	1289.81	4
COOL5	TP-240	3	0.86	0.35	16.09	0.35	1.37	6.75	5.3	6.8	139	5.1	97	16.7	32.2	4.89	82	0.26	54	16.9	315	18.5	144	16.4	0.13	0	0.4	0.3	0.22	0.05	1	0	1	0	0.9	0.54	29.5	30.8	0.96	1.05	1.2	2.5	7	92.95	78.62	0	0	1339.19	7
COOL6	TP-PC	4	0.89	0.7	47.88	0.86	3.63	9.65	6.8	6.3	139	4.1	98	39.4	17.2	5.91	116	0.34	58	19.6	338	19.3	446	17.6	0.37	0.01	0.35	0.01	0.58	0.02	1	1	1	0	0.76	0.48	44.3	32.2	1.38	1.01	1.2	1.99	69	85.2	93.88	0	0	1183.62	69
COOL6	TP-0	3	0.88	0.55	33.86	0.55	2.64	7.18	5.6	5.5	139	4.2	101	27.9	14.4	4.92	99	0.29	58	20.2	346	19.7	400	17.6	0.33	0	0.39	0.05	0.51	0.02	1	0	1	0	0.76	0.42	146	32.2	4.53	1.1	0	1.35	0	60.86	50.65	0	0	1032.08	0
COOL6	TP-15	4	1.04	0.59	37.54	0.58	3.08	7.55	7.3	6.2	138	4.1	100	30.9	13.8	5.32	106	0.31	58	19.9	345	20.4	426	17.6	0.36	0	0.4	0.04	0.54	0.02	1	1	1	0	0	0	142.3	32.2	4.42	1.08	0	1.57	0	110.05	86	0	0	1130.16	0
COOL6	TP-60	5	1.33	0.58	38.13	0.57	3.03	7.91	8.1	6.2	137	4.5	100	30.8	14.6	5.28	105	0.3	58	19.9	347	19.5	401	17	0.34	0	0.43	0.07	0.44	0.03	1	1	1	0	0	0	105.8	32.2	3.29	1.05	0	1.51	8	59.69	65.07	0	0	1072.08	8
COOL6	TP-240	3	1.16	0.31	19.62	0.31	1.45	4.02	9.8	6.4	140	5.2	105	13.6	6.1	3.3	65	0.2	61	19.8	326	19.7	205	17	0.18	0	0.46	0.09	0.42	0.03	0	0	0	0	0.78	0.42	32.8	32.2	1.02	1.52	4.5	0.67	0	43.86	27.75	0	0	782.85	0
[truncated: 2 more columns]

## Sheet: Hemodynam
Hemodynamic monitoring, temperature and pH
							ECC	ECC	ECC	ECC	ECC	ECC	ECC	ECC	ECC	ECC	ECC	ECC	ECC
Animal	Time	04:20:00	04:40:00	05:00:00	05:20:00	05:40:00	06:00:00	06:20:00	06:40:00	07:00:00	07:20:00	07:40:00	08:00:00	08:20:00	08:40:00	09:00:00	09:20:00	09:40:00	10:00:00
CTRL1	MAP	54	55	54	58	63	64	58	56	53	56	53	54	54	56	62	61	62	60
CRTL1	CVP	2	2	2	2	8	15	14	9	8	6	7	8	7	7	7	7	7	7
CTRL1	HR	50	48	55	78	76	84	92	105	125	125	127	140	152	142	170	155	150	185
CRTL1	spO2	92	92	92	92	92	92	91	91	88	90	92	91	90	89	90	87	90	92
CTRL1	temp	36.5	36.5	36.5	36.5	36.5	36.5	36.5	36.5	36.8	37	38	38.1	38.2	38.3	38.4	38.4	38.2	37.8
CRTL1	pH		7.34			7.32			7.34				7.33			7.36			7.37
							ECC	ECC	ECC	ECC	ECC	ECC	ECC	ECC	ECC	ECC	ECC	ECC	ECC
Animal	Time	05:00:00	05:20:00	05:40:00	06:00:00	06:20:00	06:40:00	07:00:00	07:20:00	07:40:00	08:00:00	08:20:00	08:40:00	09:00:00	09:20:00	09:40:00	10:00:00	10:20:00	10:40:00
CTRL2	MAP	52	49	62	61	48	51	48	50	48	48	51	52	53	54	56	57	55	56
CTRL2	CVP	3	3	3	3	3	4	4	4	4	4	3	4	4	4	4	4	4	4
CTRL2	HR	60	59	61	72	71	77	84	110	130	135	140	125	150	105	108	110	100	102
CTRL2	spO2	100	100	100	99	99	98	98	94	92	90	90	88	90	94	94	94	94	94
CTRL2	temp	36.7	36.8	36.9	37	37	37	37	37.2	37.4	38	38	38.2	38.4	38.4	38.2	38.2	38.2	38.1
CTRL2	pH	7.38				7.43			7.39			7.41			7.42				7.44
							ECC	ECC	ECC	ECC	ECC	ECC	ECC	ECC	ECC	ECC	ECC	ECC	ECC
Animal	Time	05:00:00	05:20:00	05:40:00	06:00:00	06:20:00	06:40:00	07:00:00	07:20:00	07:40:00	08:00:00	08:20:00	08:40:00	09:00:00	09:20:00	09:40:00	10:00:00	10:20:00	10:40:00
CTRL3	MAP	49	48	46	44	45	70	66	82	80	76	77	68	69	70	70	74	78	80
CTRL3	CVP	2	2	2	2	2	2	2	2	4	4	4	4	4	4	4	4	4	4
CTRL3	HR	67	70	74	80	81	72	73	75	84	92	90	88	92	90	89	92	80	91
CTRL3	spO2	100	100	100	100	100	100	100	100	100	100	100	100	100	100	100	100	100	100
CTRL3	temp	36.4	36.2	36.4	36.8	36.5	36.2	36.9	37.4	5.4	38.2	38.3	38.3	38.3	38.3	38.3	38.3	38.3	38.4
CTRL3	pH	7.34				7.4				7.37					7.41				7.4
							ECC	ECC	ECC	ECC	ECC	ECC	ECC	ECC	ECC	ECC	ECC	ECC	ECC
Animal	Time	04:40:00	05:00:00	05:20:00	05:40:00	06:00:00	06:20:00	06:40:00	07:00:00	07:20:00	07:40:00	08:00:00	08:20:00	08:40:00	09:00:00	09:20:00	09:40:00	10:00:00	10:20:00
CTRL4	MAP	49	51	52	48	61	58	65	69	71	80	79	63	72	68	72	71	73	71
CTRL4	CVP	12	11	10	9	8	12	11	12	13	12	11	11	12	13	14	13	12	12
CTRL4	HR	70	69	69	77	110	110	105	100	95	92	102	90	80	92	90	89	88	90
CTRL4	spO2	99	99	99	100	99	99	99	99	99	99	99	99	99	99	99	99	99	99
CTRL4	temp	37.5	37.7	37.9	38.1	38	38	38.4	38.4	38.6	38.8	38.8	38.8	38.8	38.8	38.8	38.8	38.8	38.8
CTRL4	pH		7.34				7.32					7.51						ERR
							ECC	ECC	ECC	ECC	ECC	ECC	ECC	ECC	ECC	ECC	ECC	ECC	ECC
Animal	Time	05:20:00	05:40:00	06:00:00	06:20:00	06:40:00	07:00:00	07:20:00	07:40:00	08:00:00	08:20:00	08:40:00	09:00:00	09:20:00	09:40:00	10:00:00	10:20:00	10:40:00	11:00:00
COOL1	MAP	52	49	50	48	50	38	72	71	68	71	70	72	60	63	55	57	80	82
COOL1	CVP	NA	NA	NA	NA	NA	NA	NA	NA	NA	NA	NA	NA	NA	NA	NA	NA	NA	NA
COOL1	HR	100	115	125	134	149	141	152	165	180	171	160	158	145	140	152	164	188	170
COOL1	spO2	96	96	96	93	93	93	94	94	94	97	97	97	98	98	98	98	98	98
COOL1	temp	36.8	36.8	37	37.2	37.4	37.6	37.8	38	38	38.4	38.6	38.8	38.5	38.5	38	38.2	38.4	38.5
COOL1	pH			7.4			7.34		7.35			7.36			7.39			7.41
							ECC	ECC	ECC	ECC	ECC	ECC	ECC	ECC	ECC	ECC	ECC	ECC	ECC
Animal	Time	05:20:00	05:40:00	06:00:00	06:20:00	06:40:00	07:00:00	07:20:00	07:40:00	08:00:00	08:20:00	08:40:00	09:00:00	09:20:00	09:40:00	10:00:00	10:20:00	10:40:00	11:00:00
COOL2	MAP	58	59	60	58	60	62	62	62	62	59	45	53	53	53	53	54	54	54
COOL2	CVP	4	4	4	4	4	1	2	2	2	2	2	2	2	2	2	1	1	1
COOL2	HR	90	82	77	74	82	120	110	142	125	96	94	92	93	94	95	93	95	92
COOL2	spO2	93	94	93	93	93	91	91	91	91	93	93	93	93	94	94	94	94	94
COOL2	temp	36.4	36.6	36.6	36.6	37	37.2	37.4	37.8	38.3	38.4	38.3	38.2	38.2	38.2	38.2	38.2	38.2	38.2
COOL2	pH		7.45					7.4				7.47						7.51
							ECC	ECC	ECC	ECC	ECC	ECC	ECC	ECC	ECC	ECC	ECC	ECC	ECC
Animal	Time	04:40:00	05:00:00	05:20:00	05:40:00	06:00:00	06:20:00	06:40:00	07:00:00	07:20:00	07:40:00	08:00:00	08:20:00	08:40:00	09:00:00	09:20:00	09:40:00	10:00:00	10:20:00
COOL3	MAP	46	46	48	45	44	39	42	39	44	45	47	37	44	62	63	70	51	58
COOL3	CVP	4	4	4	4	5	9	5	4	2	2	2	2	3	3	3	3	3	3
COOL3	HR	63	65	68	66	65	69	90	78	78	80	99	100	89	109	101	130	136	110
COOL3	spO2	100	100	100	100	100	100	100	100	100	100	100	100	100	100	100	100	100	100
COOL3	temp	36.8	36.8	36.8	36.8	36.8	37	37	37	37	37.4	37.4	37.4	37.4	37.4	37.8	37.8	37.8	37.8
COOL3	pH		7.37			7.38			7.4			7.43			7.44			7.44
							ECC	ECC	ECC	ECC	ECC	ECC	ECC	ECC	ECC	ECC	ECC	ECC	ECC
Animal	Time	05:20:00	05:40:00	06:00:00	06:20:00	06:40:00	07:00:00	07:20:00	07:40:00	08:00:00	08:20:00	08:40:00	09:00:00	09:20:00	09:40:00	10:00:00	10:20:00	10:40:00	11:00:00
COOL4	MAP	48	48	46	44	48	60	27	33	56	51	42	44	45	61	39	40	52	48
COOL4	CVP	8	11	10	12	16	23	15	14	13	12	11	10	9	8	5	3	10	8
COOL4	HR	96	94	84	60	92	100	102	110	105	110	104	105	108	90	105	120	116	130
COOL4	spO2	100	100	100	100	100	100	100	100	100	100	100	100	100	100	100	100	100	100
COOL4	temp	36.8	36.7	36.7	36.7	36.7	37.1	37.3	37.3	37.3	37.3	37.3	37.3	36.8	36.8	36.8	36.8	3.7	3.7
COOL4	pH		7.32			7.46			7.43			7.45			7.44			7.41
							ECC	ECC	ECC	ECC	ECC	ECC	ECC	ECC	ECC	ECC	ECC	ECC	ECC
Animal	Time	04:40:00	05:00:00	05:20:00	05:40:00	06:00:00	06:20:00	06:40:00	07:00:00	07:20:00	07:40:00	08:00:00	08:20:00	08:40:00	09:00:00	09:20:00	09:40:00	10:00:00	10:20:00
COOL5	MAP	42	40	43	41	42	38	60	55	53	36	37	43	42	44	38	44	38	41
COOL5	CVP	1	1	1	1	1	1	1	1	1	2	2	2	2	2	2	2	2	2
COOL5	HR	62	65	68	65	70	84	97	107	130	114	120	120	125	129	141	130	203	150
COOL5	spO2	97	97	97	97	97	97	97	97	97	97	97	100	100	100	100	100	100	100
COOL5	temp	36.7	36.7	36.7	36.7	36.7	36.7	36.7	36.7	36.7	36.7	36.8	36.8	36.8	36.8	36.8	36.8	36.8	36.8
COOL5	pH	7.35			7.36			7.3			7.38			7.36				7.35
							ECC	ECC	ECC	ECC	ECC	ECC	ECC	ECC	ECC	ECC	ECC	ECC	ECC
Animal	Time	05:00:00	05:20:00	05:40:00	06:00:00	06:20:00	06:40:00	07:00:00	07:20:00	07:40:00	08:00:00	08:20:00	08:40:00	09:00:00	09:20:00	09:40:00	10:00:00	10:20:00	10:40:00
COOL6	MAP	60	62	64	68	52	56	54	55	58	57	58	60	61	50	48	46	24	19
COOL6	CVP	2	2	2	2	2	2	2	2	2	2	2	2	2	2	2	4	6	10
COOL6	HR	70	72	65	66	70	68	72	68	71	65	68	66	65	80	93	157	155	160
COOL6	spO2	100	100	100	100	100	100	100	100	100	100	100	100	100	100	100	100	100	100
COOL6	temp	36.8	37	37	37	37	37	37	37	37	37	37	36.8	37	37	37.1	37	37.2	37.2
COOL6	pH		7.39			7.41				7.46						7.45			7.02
Hemodynamic monitoring, temperature and pH
MAP - mean arterial pressure
CVP - central venous pressure
HR - heart rate
spO2 - oxygen saturation
temp - temperature
pH - pH meassured by bed side analysator COBAS
ECC - extracorporeal circuit
